# Supplementary material for: Randomized Controlled Trial of Two Timepoints for Introduction of Standardized Complementary Food in Preterm Infants
Source: Nutrients. 2022 Feb 7;14(3):697. doi: 10.3390/nu14030697 (PMC8839701; doi:10.3390/nu14030697)
Supplement: Supplementary file 1 [file nutrients-14-00697-s001.zip]

Archive with 1 entries (1 files):
- nutrients-1557299-supplementary.pdf
